# Supplementary material for: Epidemiology and Outcome of Early-Onset Acute Kidney Injury and Recovery in Critically Ill COVID-19 Patients: A Retrospective Analysis
Source: Biomedicines. 2023 Mar 23;11(4):1001. doi: 10.3390/biomedicines11041001 (PMC10135848; doi:10.3390/biomedicines11041001)
Supplement: Supplementary file 1 [file biomedicines-11-01001-s001.zip]

Archive with 1 entries (1 files):
- biomedicines-2242298-supplementary.pdf
